# Supplementary material for: Tissue miRNA 483-3p expression predicts tumor recurrence after surgical resection in histologically advanced hepatocellular carcinomas
Source: Oncotarget. 2018 Apr 3;9(25):17895–905. doi: 10.18632/oncotarget.24860 (PMC5915163; doi:10.18632/oncotarget.24860)
Supplement: Supplementary file 2 [file oncotarget-09-17895-s002.xlsx]

## Sheet: RAW_Data
Biological Group Name	Target Name	Cт Mean	ΔCт Mean	ΔCт SE	RQ	RQ Min	RQ Max	Adjusted P-Value
Non REC	hsa-miR-224-002099	21.117	-4.876	0.338	8.067	4.549	14.306	0.024
Non REC	hsa-miR-452-002329	24.858	-1.136	0.509	3.676	1.55	8.718	0.047
Non REC	hsa-miR-320-002277	19.859	-6.135	0.213	0.56	0.39	0.804	0.014			Legend
Non REC	hsa-miR-26a-1#-002443	27.527	-0.959	0.185	0.559	0.409	0.766	0.007				up-regulated miRNA
Non REC	hsa-miR-485-3p-001277	29.176	3.183	0.191	0.515	0.373	0.713	0.006				down-regulated mRNA
Non REC	hsa-let-7d-002283	23.252	-2.741	0.297	0.505	0.305	0.836	0.024			Non REC	no HCC reccurence at 5 years
Non REC	hsa-miR-376a-000565	27.4	1.406	0.315	0.504	0.295	0.86	0.039			REC	HCC reccurence at 1 year
Non REC	hsa-miR-1248-002870	28.33	-0.155	0.431	0.473	0.228	0.983	0.019
Non REC	hsa-miR-494-002365	27.602	1.608	0.293	0.431	0.262	0.708	0.014
Non REC	hsa-miR-197-000497	21.977	-4.016	0.325	0.427	0.246	0.741	0.01
Non REC	hsa-miR-411-001610	27.864	1.87	0.349	0.409	0.227	0.74	0.013
Non REC	hsa-miR-27b#-002174	26.379	-2.106	0.295	0.399	0.242	0.658	0.017
Non REC	hsa-miR-424-000604	29.868	3.875	0.196	0.37	0.265	0.516	0
Non REC	hsa-let-7b-002619	20.13	-5.864	0.26	0.36	0.231	0.559	0.002
Non REC	hsa-miR-382-000572	25.145	-0.848	0.408	0.36	0.18	0.718	0.008
Non REC	hsa-miR-199a-3p-002304	22.416	-3.577	0.397	0.341	0.174	0.668	0.029
Non REC	hsa-miR-655-001612	30.865	4.872	0.465	0.337	0.153	0.742	0.019
Non REC	hsa-miR-136#-002100	29.767	1.282	0.313	0.335	0.197	0.57	0.001
Non REC	hsa-miR-193a-3p-002250	28.134	2.14	0.586	0.322	0.119	0.869	0.04
Non REC	hsa-miR-574-3p-002349	20.339	-5.654	0.492	0.322	0.14	0.741	0.024
Non REC	hsa-miR-650-001603	24.413	-4.072	0.447	0.321	0.151	0.685	0.029
Non REC	hsa-miR-376c-002122	25.454	-0.539	0.345	0.319	0.178	0.572	0.001
Non REC	hsa-miR-23b-000400	22.507	-3.487	0.434	0.316	0.152	0.66	0.023
Non REC	mmu-miR-379-001138	26.646	0.653	0.362	0.315	0.17	0.582	0.004
Non REC	hsa-let-7e-002406	19.972	-6.021	0.372	0.31	0.165	0.582	0.002
Non REC	hsa-miR-374a#-002125	34.372	6.147	0.28	0.307	0.133	0.706	0.037
Non REC	hsa-miR-370-002275	26.329	0.336	0.508	0.304	0.129	0.72	0.01
Non REC	hsa-miR-885-3p-002372	27.358	1.221	0.563	0.303	0.111	0.826	0.024
Non REC	hsa-miR-15a#-002419	29.505	1.019	0.642	0.302	0.102	0.898	0.018
Non REC	hsa-miR-487b-001285	29.265	3.271	0.393	0.301	0.155	0.587	0.001
Non REC	hsa-let-7c-000379	23.685	-2.309	0.475	0.297	0.133	0.666	0.019
Non REC	hsa-miR-539-001286	27.291	1.298	0.348	0.294	0.163	0.53	0.002
Non REC	hsa-miR-548b-5p-002408	30.585	4.592	0.459	0.292	0.134	0.635	0.002
Non REC	hsa-miR-543-002376	29.357	0.872	0.431	0.285	0.137	0.593	0.005
Non REC	hsa-miR-214-002306	22.118	-3.875	0.439	0.271	0.129	0.569	0.006
Non REC	mmu-miR-495-001663	28.044	2.051	0.442	0.26	0.123	0.55	0.001
Non REC	hsa-miR-622-001553	29.857	1.371	0.919	0.249	0.052	1.185	0.032
Non REC	hsa-miR-20a#-002437	29.954	1.468	0.533	0.247	0.1	0.611	0.005
Non REC	hsa-miR-130a#-002131	32.293	4.237	0.428	0.245	0.095	0.629	0.019
Non REC	hsa-miR-17#-002421	28.362	-0.124	0.428	0.241	0.116	0.498	0
Non REC	hsa-miR-511-001111	28.32	2.327	0.371	0.241	0.128	0.453	0.001
Non REC	hsa-miR-1228#-002763	26.622	-1.814	0.75	0.24	0.063	0.912	0.05
Non REC	hsa-miR-23a-000399	26.209	0.215	0.458	0.233	0.107	0.507	0.007
Non REC	hsa-miR-101-002253	28.715	2.722	0.891	0.232	0.051	1.051	0.032
Non REC	hsa-miR-125a-3p-002199	30.404	4.411	0.726	0.23	0.067	0.788	0.019
Non REC	hsa-miR-33b-002085	29.743	3.619	0.631	0.225	0.067	0.757	0.019
Non REC	mmu-miR-134-001186	25.7	-0.293	0.564	0.22	0.084	0.571	0.001
Non REC	hsa-miR-125a-5p-002198	24.171	-1.822	0.461	0.216	0.099	0.471	0.002
Non REC	hsa-miR-202-002363	30.249	4.256	0.661	0.215	0.07	0.661	0.024
Non REC	hsa-miR-372-000560	30.553	4.56	0.641	0.215	0.073	0.638	0.013
Non REC	hsa-miR-92a-1#-002137	30.594	2.109	0.531	0.214	0.083	0.552	0.006
Non REC	hsa-miR-433-001028	28.919	2.926	0.563	0.21	0.081	0.546	0.002
Non REC	hsa-miR-424#-002309	27.436	-1.049	0.301	0.203	0.122	0.339	0
Non REC	hsa-miR-411#-002238	31.611	3.386	0.346	0.202	0.094	0.433	0.003
Non REC	hsa-miR-487a-001279	31.163	5.169	0.814	0.189	0.047	0.75	0.004
Non REC	hsa-miR-450a-002303	30.114	4.121	0.476	0.186	0.083	0.417	0.001
Non REC	hsa-let-7g#-002118	29.713	1.227	0.556	0.183	0.071	0.47	0.007
Non REC	hsa-miR-26a-2#-002115	30.446	1.96	0.582	0.181	0.064	0.512	0
Non REC	hsa-miR-889-002202	30.681	4.687	0.443	0.178	0.084	0.378	0
Non REC	hsa-miR-139-3p-002313	24.867	-1.126	0.446	0.177	0.083	0.377	0
Non REC	hsa-miR-922-002152	33.508	5.12	0.855	0.175	0.027	1.154	0.04
Non REC	hsa-miR-542-5p-002240	30.004	4.011	0.449	0.173	0.081	0.371	0
Non REC	hsa-let-7f-2#-002418	31.77	3.285	0.786	0.171	0.045	0.649	0.005
Non REC	hsa-miR-1244-002791	28.669	0.183	0.385	0.167	0.087	0.321	0.001
Non REC	hsa-miR-133a-002246	24.903	-1.09	0.453	0.165	0.076	0.355	0
Non REC	hsa-miR-576-5p-002350	28.827	2.833	0.512	0.164	0.069	0.39	0.002
Non REC	hsa-miR-125b-2#-002158	25.142	-3.343	0.512	0.162	0.068	0.387	0
Non REC	hsa-miR-138-002284	30.615	4.622	0.553	0.161	0.063	0.412	0.002
Non REC	hsa-miR-369-5p-001021	33.467	7.474	1.103	0.15	0.023	0.975	0.012
Non REC	hsa-miR-616-002414	30.111	4.117	0.411	0.148	0.074	0.298	0.001
Non REC	hsa-miR-23a#-002439	33.832	5.174	0.423	0.145	0.041	0.514	0.014
Non REC	mmu-miR-124a-001182	28.537	2.89	0.361	0.139	0.069	0.278	0
Non REC	hsa-miR-635-001578	33.732	5.432	0.453	0.134	0.049	0.363	0.002
Non REC	hsa-miR-139-5p-002289	22.623	-3.37	0.444	0.133	0.063	0.283	0.001
Non REC	hsa-miR-203-000507	26.46	0.467	0.769	0.132	0.036	0.485	0.002
Non REC	hsa-miR-562-001529	21.675	-6.551	1.233	0.13	0.009	1.966	0.015
Non REC	hsa-miR-886-3p-002194	24.103	-1.89	0.884	0.129	0.029	0.578	0.05
Non REC	hsa-let-7e#-002407	31.442	3.023	1.043	0.128	0.017	0.951	0.028
Non REC	hsa-miR-149#-002164	26.856	-1.629	0.374	0.124	0.066	0.233	0
Non REC	hsa-miR-10a-000387	24.207	-1.786	0.369	0.122	0.065	0.227	0
Non REC	hsa-miR-330-000544	27.522	1.529	0.603	0.118	0.042	0.328	0.006
Non REC	hsa-miR-656-001510	32.428	3.943	1.385	0.107	0.009	1.259	0.007
Non REC	hsa-miR-7-2#-002314	31.896	3.47	0.814	0.107	0.022	0.512	0.004
Non REC	hsa-miR-876-5p-002205	34.524	8.373	0.934	0.094	0.018	0.495	0.005
Non REC	hsa-miR-1179-002776	33.716	5.231	0.99	0.092	0.016	0.535	0.007
Non REC	hsa-miR-346-000553	30.423	5.046	1.069	0.083	0.008	0.878	0.009
Non REC	hsa-miR-593-001547	31.495	2.517	0.484	0.081	0.019	0.342	0.005
Non REC	hsa-miR-1271-002779	29.129	0.644	1.405	0.074	0.007	0.797	0.032
Non REC	hsa-miR-374b#-002391	35.358	7.132	1.756	0.054	0	10.1	0.023
Non REC	hsa-miR-215-000518	21.119	-4.874	0.58	0.052	0.019	0.139	0
Non REC	hsa-miR-136-000592	36.436	10.357	1.258	0.048	0.004	0.543	0.001
Non REC	hsa-miR-15a-000389	23.132	-2.645	0.878	0.041	0.009	0.197	0
Non REC	hsa-miR-208-000511	32.076	5.997	1.164	0.039	0.004	0.366	0
Non REC	hsa-miR-654-001611	30.715	4.722	1.338	0.032	0.003	0.314	0
Non REC	hsa-miR-383-000573	31.703	5.71	1.565	0.031	0.002	0.439	0
Non REC	hsa-miR-1197-002810	35.52	7.149	1.515	0.03	0	2.735	0.014
Non REC	hsa-miR-483-5p-002338	27.252	1.259	0.995	0.025	0.005	0.136	0.001
Non REC	hsa-miR-483-3p-002339	26.87	-1.615	1.311	0.022	0.002	0.202	0
Non REC	hsa-miR-548E-002881	33.591	4.939	0.4	0.01	0	0.333	0.01
Non REC	hsa-miR-188-3p-002106	30.029	4.261	0.725	0.001	0	0.004	0
Non REC	hsa-miR-1178-002777	30.157	1.993	0.672	0	0	0.014	0
REC	hsa-miR-623-001555	30.93	1.55	0.397	12.656	6.711	23.864	0.013
REC	hsa-miR-545-002267	31.67	4.875	0.278	10.316	6.717	15.843	0.003
REC	hsa-miR-935-002178	32.995	3.752	0.523	5.052	2.191	11.645	0.019
REC	hsa-miR-638-001582	28.491	-0.846	0.311	9.571	5.986	15.303	0.003
REC	hsa-miR-186#-002105	29.708	0.371	0.253	9.163	6.253	13.428	0.001
REC	hsa-miR-571-001613	27.125	-2.212	0.271	5.135	3.409	7.735	0.003
REC	hsa-miR-1236-002761	30.12	0.851	0.487	5.042	2.377	10.698	0.025
REC	hsa-miR-21#-002438	23.968	-5.369	0.269	4.43	2.949	6.656	0.004
REC	hsa-miR-1183-002841	29.316	-0.021	0.858	3.013	0.825	11.008	0.009
REC	hsa-miR-10b#-002315	26.624	-2.713	0.604	2.854	1.146	7.107	0.036
REC	hsa-miR-1180-002847	26.809	-2.528	0.263	2.749	1.848	4.089	0.007
REC	hsa-miR-425#-002302	27.284	-1.931	0.188	2.69	2.004	3.61	0.008
REC	hsa-miR-1267-002885	29.992	0.781	0.302	2.533	1.597	4.018	0.013
REC	hsa-miR-34a-000426	22.548	-4.423	0.304	2.171	1.372	3.434	0.033
REC	hsa-miR-1208-002880	30.356	1.019	0.507	2.086	0.971	4.483	0.044
REC	hsa-miR-605-001568	31.122	1.778	0.845	1.981	0.546	7.195	0.033
REC	hsa-miR-34a#-002316	25.334	-4.003	0.207	1.831	1.339	2.504	0.014
REC	hsa-miR-1227-002769	29.541	0.204	0.233	1.582	1.112	2.25	0.046
REC	hsa-miR-324-5p-000539	25.906	-1.066	0.228	1.565	1.11	2.207	0.049
REC	hsa-miR-361-000554	26.944	-0.027	0.146	1.53	1.227	1.906	0.024
REC	hsa-miR-16-1#-002420	29.377	0.166	0.133	0.721	0.589	0.883	0.019
REC	hsa-miR-145-002278	19.12	-7.851	0.24	0.587	0.409	0.843	0.038
REC	hsa-miR-152-000475	24.395	-2.576	0.246	0.571	0.393	0.828	0.014
REC	hsa-miR-370-002275	26.42	-0.551	0.274	0.563	0.372	0.852	0.039
REC	hsa-miR-597-001551	30.429	3.618	0.256	0.556	0.372	0.831	0.027
REC	hsa-miR-127-000452	26.266	-0.705	0.266	0.536	0.359	0.802	0.041
REC	hsa-miR-130a-000454	26.06	-0.912	0.256	0.533	0.363	0.785	0.008
REC	hsa-miR-193b#-002366	27.547	-1.79	0.199	0.531	0.393	0.718	0.001
REC	hsa-miR-143-002249	24.068	-2.903	0.17	0.503	0.389	0.65	0
REC	hsa-miR-26b#-002444	27.796	-1.541	0.312	0.498	0.311	0.797	0.047
REC	hsa-miR-128a-002216	28.458	1.486	0.209	0.497	0.362	0.681	0.007
REC	hsa-miR-505-002089	28.161	1.19	0.193	0.496	0.37	0.664	0.001
REC	hsa-miR-28-000411	24.928	-2.044	0.22	0.487	0.349	0.679	0
REC	hsa-miR-744#-002325	28.929	-0.408	0.298	0.476	0.304	0.747	0.003
REC	hsa-miR-484-001821	19.557	-7.414	0.255	0.467	0.318	0.687	0.004
REC	hsa-miR-197-000497	22.928	-4.043	0.188	0.435	0.328	0.578	0
REC	hsa-miR-30d-000420	23.335	-6.002	0.316	0.435	0.27	0.701	0.01
REC	hsa-miR-28-3p-002446	23.131	-3.841	0.332	0.422	0.255	0.696	0.003
REC	hsa-miR-335#-002185	28.468	-0.869	0.398	0.419	0.23	0.765	0.046
REC	hsa-let-7d-002283	24.51	-2.461	0.382	0.416	0.233	0.741	0.01
REC	hsa-miR-30c-000419	20.142	-6.829	0.171	0.415	0.32	0.538	0
REC	hsa-miR-26a-000405	21.634	-5.337	0.397	0.406	0.223	0.739	0.019
REC	hsa-miR-1201-002781	25.32	-4.017	0.25	0.405	0.277	0.59	0
REC	hsa-miR-30b-000602	20.306	-6.666	0.179	0.403	0.308	0.528	0
REC	hsa-miR-596-001550	24.281	-5.056	0.386	0.402	0.224	0.719	0.013
REC	hsa-miR-1244-002791	28.322	-1.015	0.224	0.384	0.274	0.538	0
REC	hsa-let-7b-002619	21.029	-5.942	0.304	0.38	0.24	0.601	0
REC	hsa-miR-191-002299	18.933	-8.038	0.299	0.376	0.239	0.591	0
REC	hsa-miR-662-001607	31.749	2.535	0.5	0.374	0.171	0.82	0.007
REC	hsa-let-7c-000379	24.376	-2.595	0.285	0.363	0.236	0.557	0
REC	hsa-miR-433-001028	29.112	2.141	0.424	0.362	0.191	0.687	0.001
REC	hsa-miR-19a-000395	26.592	-0.379	0.399	0.355	0.194	0.648	0.008
REC	hsa-miR-374-000563	25.172	-1.8	0.479	0.352	0.171	0.726	0.032
REC	hsa-miR-92a-1#-002137	30.76	1.423	0.267	0.345	0.23	0.516	0
REC	hsa-miR-331-5p-002233	28.162	1.191	0.317	0.344	0.213	0.555	0
REC	hsa-miR-411-001610	29.109	2.137	0.41	0.34	0.183	0.632	0.002
REC	hsa-miR-579-002398	30.727	3.648	0.336	0.332	0.198	0.559	0.004
REC	hsa-miR-148a-000470	23.824	-3.147	0.304	0.326	0.206	0.515	0
REC	hsa-miR-10a#-002288	32.8	3.463	0.604	0.325	0.13	0.809	0.007
REC	hsa-miR-539-001286	28.126	1.155	0.412	0.324	0.174	0.604	0.008
REC	hsa-miR-17#-002421	28.799	-0.538	0.514	0.321	0.148	0.697	0.014
REC	hsa-miR-26b-000407	24.449	-2.522	0.526	0.307	0.139	0.68	0.01
REC	hsa-miR-29a#-002447	30.036	0.699	0.427	0.306	0.16	0.582	0
REC	hsa-miR-126-002228	17.458	-9.513	0.463	0.301	0.15	0.606	0
REC	hsa-miR-362-3p-002117	32.18	5.208	0.419	0.289	0.153	0.544	0
REC	hsa-miR-136#-002100	30.839	1.502	0.352	0.288	0.169	0.49	0
REC	hsa-miR-145#-002149	29.658	0.321	0.259	0.286	0.193	0.423	0
REC	hsa-let-7e-002406	21.091	-5.88	0.232	0.281	0.198	0.399	0
REC	hsa-miR-20a-000580	21.741	-5.23	0.429	0.28	0.147	0.535	0.001
REC	hsa-miR-365-001020	23.693	-3.278	0.443	0.279	0.143	0.545	0.002
REC	hsa-miR-548b-5p-002408	31.474	4.655	0.508	0.279	0.129	0.606	0.046
REC	hsa-miR-26a-1#-002443	29.387	0.05	0.465	0.278	0.138	0.561	0.003
REC	hsa-miR-542-5p-002240	30.302	3.331	0.446	0.278	0.141	0.545	0.019
REC	hsa-miR-214#-002293	27.554	-1.783	0.266	0.27	0.181	0.404	0
REC	hsa-miR-214-002306	23.103	-3.869	0.402	0.269	0.147	0.494	0.016
REC	hsa-miR-455-3p-002244	26.767	-0.205	0.225	0.268	0.191	0.377	0
REC	hsa-let-7g-002282	23.512	-3.459	0.359	0.268	0.156	0.46	0
REC	hsa-miR-142-3p-000464	25.305	-1.666	0.436	0.266	0.137	0.513	0.033
REC	hsa-miR-23a-000399	27.014	0.042	0.579	0.263	0.11	0.63	0.029
REC	hsa-miR-130b#-002114	28.937	-0.4	0.568	0.262	0.111	0.618	0.009
REC	hsa-miR-136-000592	34.728	7.933	0.526	0.259	0.115	0.584	0.002
REC	hsa-miR-199a-3p-002304	23.858	-3.114	0.403	0.247	0.135	0.454	0
REC	hsa-miR-542-3p-001284	33.818	7.237	0.403	0.247	0.128	0.479	0.001
REC	hsa-miR-335-000546	29.189	2.218	0.425	0.242	0.128	0.461	0
REC	hsa-miR-1271-002779	28.266	-1.071	0.566	0.241	0.103	0.568	0.022
REC	hsa-miR-27b#-002174	27.978	-1.358	0.321	0.238	0.146	0.386	0
REC	hsa-miR-424#-002309	28.109	-1.228	0.349	0.23	0.136	0.389	0
REC	hsa-miR-29b-1#-002165	30.756	1.714	0.835	0.23	0.061	0.875	0.027
REC	hsa-miR-186-002285	23.984	-2.987	0.804	0.227	0.067	0.763	0.024
REC	hsa-miR-340#-002259	29.034	-0.303	0.449	0.223	0.113	0.438	0
REC	hsa-miR-424-000604	31.586	4.614	0.31	0.222	0.139	0.354	0
REC	hsa-miR-194-000493	21.997	-4.974	0.645	0.221	0.083	0.584	0.001
REC	hsa-miR-376c-002122	26.977	0.006	0.384	0.218	0.122	0.39	0
REC	hsa-miR-1282-002803	32.407	3.053	0.627	0.218	0.083	0.575	0.001
REC	hsa-miR-199a-000498	29.339	2.376	0.557	0.215	0.092	0.503	0.013
REC	hsa-miR-889-002202	31.3	4.429	0.785	0.213	0.064	0.717	0.004
REC	hsa-miR-192#-002272	27.512	-1.825	0.664	0.21	0.077	0.573	0
REC	hsa-miR-342-3p-002260	20.192	-6.78	0.648	0.21	0.079	0.56	0.001
REC	hsa-miR-146b-001097	19.278	-7.693	0.386	0.209	0.117	0.374	0
REC	hsa-miR-20a#-002437	30.866	1.734	0.296	0.206	0.13	0.325	0
REC	hsa-miR-382-000572	26.947	-0.025	0.515	0.203	0.093	0.442	0.002
REC	hsa-miR-621-001598	31.179	1.814	0.681	0.196	0.066	0.581	0.013
REC	hsa-miR-148a#-002134	30.458	1.121	0.541	0.194	0.086	0.44	0.005
REC	hsa-miR-543-002376	30.802	1.465	0.309	0.189	0.119	0.302	0
REC	hsa-miR-574-3p-002349	22.1	-4.871	0.252	0.187	0.128	0.274	0
REC	hsa-miR-455-001280	27.751	0.78	0.299	0.187	0.119	0.294	0
REC	hsa-miR-23b-000400	24.316	-2.655	0.379	0.178	0.1	0.315	0
REC	hsa-miR-590-3P-002677	29.051	-0.286	0.646	0.17	0.064	0.451	0
REC	hsa-miR-139-3p-002313	25.958	-1.013	0.344	0.164	0.097	0.275	0
REC	hsa-miR-200a-000502	26.377	-0.595	0.513	0.161	0.074	0.35	0.005
REC	hsa-miR-22#-002301	28.16	-1.177	0.659	0.159	0.059	0.43	0
REC	hsa-miR-125b-2#-002158	26.022	-3.315	0.574	0.159	0.067	0.379	0
REC	hsa-miR-122-002245	18.524	-8.448	0.772	0.154	0.048	0.496	0
REC	hsa-miR-487b-001285	31.236	4.265	0.681	0.151	0.054	0.423	0
REC	hsa-miR-616-002414	30.965	4.12	0.769	0.148	0.046	0.479	0.001
REC	hsa-miR-125a-5p-002198	25.785	-1.186	0.6	0.139	0.056	0.344	0.001
REC	hsa-miR-598-001988	31.921	5.076	0.597	0.137	0.055	0.342	0
REC	hsa-miR-497-001043	29.524	0.329	1.075	0.13	0.025	0.683	0
REC	hsa-miR-1259-002796	33.545	4.264	0.375	0.13	0.072	0.237	0
REC	hsa-miR-378-000567	31.536	2.199	0.334	0.128	0.077	0.212	0
REC	hsa-miR-450a-002303	31.254	4.719	0.46	0.123	0.056	0.269	0
REC	hsa-miR-593-001547	31.448	2.024	0.832	0.114	0.03	0.43	0.005
REC	hsa-miR-101-002253	30.76	3.788	0.616	0.111	0.044	0.281	0
REC	hsa-miR-133a-002246	26.477	-0.494	0.353	0.109	0.064	0.186	0
REC	hsa-miR-122#-002130	31.043	1.779	0.498	0.106	0.049	0.229	0
REC	hsa-miR-10a-000387	25.398	-1.573	0.282	0.105	0.069	0.161	0
REC	hsa-miR-655-001612	33.658	6.576	0.95	0.103	0.024	0.441	0.031
REC	hsa-miR-885-5p-002296	21.839	-5.132	0.685	0.096	0.034	0.271	0
REC	hsa-miR-203-000507	28.007	1.035	0.657	0.089	0.033	0.239	0
REC	hsa-miR-194#-002379	28.364	-0.911	1.135	0.085	0.015	0.48	0
REC	hsa-miR-139-5p-002289	24.269	-2.702	0.303	0.084	0.053	0.132	0
REC	hsa-miR-369-5p-001021	35.126	8.367	1.192	0.081	0.011	0.571	0.046
REC	hsa-miR-23a#-002439	35.276	6.049	0.753	0.079	0.021	0.303	0
REC	hsa-miR-26a-2#-002115	32.171	3.174	0.67	0.078	0.025	0.244	0
REC	hsa-miR-383-000573	31.412	4.422	1.034	0.075	0.015	0.372	0.024
REC	hsa-miR-374b#-002391	35.886	6.66	1.375	0.074	0.001	4.494	0.031
REC	hsa-let-7e#-002407	33.288	3.842	0.586	0.072	0.028	0.185	0
REC	hsa-miR-592-001546	31.573	2.254	0.583	0.07	0.029	0.17	0
REC	hsa-let-7f-2#-002418	33.955	4.732	0.623	0.063	0.024	0.167	0
REC	hsa-miR-375-000564	26.673	-0.299	0.709	0.058	0.02	0.17	0
REC	hsa-miR-425-5p-001516	26.008	-0.963	1.181	0.046	0.008	0.273	0
REC	hsa-miR-483-3p-002339	26.676	-2.661	0.606	0.045	0.018	0.113	0
REC	hsa-miR-576-5p-002350	31.726	4.932	0.812	0.038	0.011	0.137	0
REC	hsa-miR-654-001611	31.56	4.589	0.685	0.036	0.013	0.1	0
REC	hsa-miR-548E-002881	32.335	3.123	1.085	0.035	0.003	0.38	0.007
REC	hsa-miR-149#-002164	29.634	0.423	0.558	0.03	0.013	0.07	0
REC	hsa-let-7a#-002307	34.522	5.313	1.041	0.03	0.006	0.16	0
REC	hsa-miR-215-000518	23.258	-3.714	0.83	0.023	0.007	0.081	0
REC	hsa-miR-483-5p-002338	28.726	1.754	0.632	0.018	0.007	0.046	0
REC	hsa-miR-325-000540	25.987	-1.471	2.973	0.001	0	0.373	0
REC	hsa-miR-188-3p-002106	30.648	3.579	2.13	0.001	0	0.051	0
REC	hsa-miR-1251-002820	35.574	6.564	1.087	0.001	0	0.008	0
REC	hsa-miR-1243-002854	27.346	-1.628	3.174	0.001	0	0.447	0.004
REC	hsa-miR-1178-002777	31.765	2.735	0.574	0	0	0	0
